# Supplementary material for: Relationship among motives for alcohol and caffeine consumption, personality traits, and cognitive emotion regulation strategies in nonproblem alcohol drinkers
Source: Front Nutr. 2026 Mar 24;13:1778625. doi: 10.3389/fnut.2026.1778625 (PMC13055017; doi:10.3389/fnut.2026.1778625)
Supplement: Supplementary file 1 [file Table_1.XLSX]

## Sheet: S1
	S1 Table. AUDIT scores by gender and age.
			M (SD)	0–7	8–40
				N (%)		χ2 and Cramer's V
	All		3.73 (4.99)	652 (86.13)	105 (13.87)
	Gender	Male	4.43 (5.46)	288 (80.90)	68 (19.10)	χ2 (1) = 15.39
		Female	3.10 (4.44)	364 (90.77)	37 (9.23)	Cramer's V = 0.14**
	Age group	20s	3.39 (5.20)	207 (85.19)	36 (14.81)	χ2 (1) = 0.27
		30s	3.89 (4.88)	445 (86.58)	69 (13.42)	Cramer's V = 0.02
	Gender/Age group	Male/20s	3.80 (4.74)	82 (80.39)	20 (19.61)	χ2 (3) = 16.24
		Male/30s	4.69 (5.71)	206 (81.10)	48 (18.90)	Cramer's V = 0.15**
		Female/20s	3.09 (5.51)	125 (88.65)	16 (11.35)
		Female/30s	3.11 (3.75)	239 (91.92)	21 (8.08)
	** p < .01

## Sheet: S2
	S2 Table. Analytic samples and rationale for sample restrictions.
	Analysis	N	Inclusion / Restriction	Rationale	Reported in
	CFA / Reliability analysis: MCCQ-J six-factor model (supplementary analysis 1)	757	Target age group (20s–30s)	Supplementary CFA conducted for reference and comparison with the primary analysis.	Table 1/Table 2
	CFA / Reliability analysis: MCCQ-J six-factor model (primary analysis)	673	Caffeinated beverage consumption ≥ 1 day in the past 30 days	Primary CFA conducted to match the inclusion criteria of the original MCCQ development study.	Table 1/Table 2
	CFA: MCCQ-J three-factor model (EFA-derived alternative model; for comparison)	673	Same as above	Alternative CFA conducted to compare the EFA-derived three-factor structure with the original six-factor model under the same inclusion criteria.	Table 1
	CFA: MCCQ-J six-factor model (supplementary analysis 2)	574	Above with AUDIT < 8	Supplementary CFA conducted for reference and comparison with the primary analysis.	Table 1
	Partial correlations: Frequencies of alcohol/caffeine consumption × DMQ-RJ × MCCQ-J	652	Target age group (20s–30s) with AUDIT < 8	When examining associations between frequencies of alcohol/caffeine consumption and motive scores among nonproblem drinkers, participants reporting 0 days in the past 30 days were retained to capture the full behavioral range. Nondrinkers were instructed to select “0 = Almost Never/Never” on DMQ-RJ, and non-consumers of caffeinated beverages were instructed to select “1 = Never/Almost never” on M…	Table 3
	Partial correlations: DMQ-RJ × MCCQ-J	325	Alcohol consumption ≥ 1 day and caffeinated beverage consumption ≥ 1 day in past 30 days with AUDIT < 8	Table 4 focused on associations between alcohol and caffeine consumption motives. Therefore, we restricted the sample to recent co-consumers (≥1 day in the past 30 days for both alcoholic and caffeinated beverages) to ensure that both DMQ-RJ and MCCQ-J scores are interpretable as motives for recent consumption.	Table 4
	Item-level correlations: DMQ-RJ × MCCQ-J	325	Same as above	Conducted on the same restricted subsample as Table 4 to evaluate item-level correlation under identical inclusion criteria.	Table 5
	Cluster analysis & group comparisons	307	Same as N = 325, excluding participants with missing values required for z-score computation	Clustering requires complete standardized scores.	Table 6

## Sheet: S3
	S3 Table. Gender differences in alcoho/caffeine consumption and the subscale scores of the DMQ-RJ/MCCQ-J/TIPI-J/CERQ-short-RJ.
		Participants in their 20s and 30s (N = 757)								Participants in their 20s and 30s with AUDIT score < 8 (N = 652)
		Male (N = 356)	Female (N = 401)	t test (df)	p (uncorrected)	q (BH-FDR)	Cohen's d	95% CI		Male (N = 288)	Female (N = 364)	t test (df)	p (uncorrected)	q (BH-FDR)	Cohen's d	95% CI
	Frequency of drinking alcoholic beverages
	Overall days	6.37 (9.07)	5.16 (8.52)	2.89 (730.81)	.030	.065	0.14	[−0.05, 2.47]		4.07 (7.12)	4.24 (7.88)	2.89 (638.57)	.391	.417	−0.02	[−1.32, 0.99]
	Solitary days	5.02 (8.33)	3.29 (7.17)	4.89 (704.77)	.001	.010	0.22	[0.61, 2.84]		3.23 (6.59)	2.55 (6.48)	4.89 (611.52)	.097	.182	0.10	[−0.34, 1.68]
	With-others days	1.35 (3.90)	1.88 (4.99)	6.89 (743.38)	.054	.091	−0.12	[−1.16, 0.11]		0.85 (2.75)	1.68 (4.82)	6.89 (595.96)	.003	.023	−0.21	[−1.42, −0.24]
	Frequency of drinking caffeinated beverages
	Overall days	18.32 (11.87)	17.57 (11.81)	8.89 (743.44)	.193	.247	0.06	[−0.94, 2.44]		17.55 (12.10)	17.65 (11.88)	8.89 (610.71)	.458	.464	−0.01	[−1.96, 1.76]
	Solitary days	16.55 (12.13)	15.54 (11.77)	10.89 (738.55)	.123	.185	0.08	[−0.70, 2.72]		15.80 (12.27)	15.52 (11.84)	10.89 (605.81)	.386	.417	0.02	[−1.59, 2.15]
	With-others days	1.76 (5.23)	2.03 (5.34)	12.89 (747.89)	.247	.282	−0.05	[−1.02, 0.49]		1.75 (5.42)	2.13 (5.55)	12.89 (622.18)	.193	.282	−0.07	[−1.22, 0.47]
	Self-perceived sensitivity/tolerance to
	Alcoholic beverages	2.83 (1.16)	2.75 (1.17)	14.89 (700.38)	.170	.227	0.07	[−0.09, 0.25]		2.65 (1.16)	2.66 (1.16)	14.89 (566.64)	.464	.464	−0.01	[−0.19, 0.18]
	Caffeinated beverages	3.40 (0.92)	3.29 (0.91)	16.89 (734.67)	.057	.091	0.12	[−0.03, 0.24]		3.35 (0.92)	3.28 (0.93)	16.89 (610.89)	.194	.282	0.07	[−0.08, 0.21]
	DMQ-RJ
	Social	12.93 (6.35)	11.90 (6.53)	18.89 (748.69)	.014	.037	0.16	[0.11, 1.95]		12.17 (6.38)	11.37 (6.37)	18.89 (615.72)	.057	.138	0.12	[−0.19, 1.78]
	Coping	11.66 (6.03)	10.45 (6.34)	20.89 (751.51)	.004	.020	0.19	[0.32, 2.09]		10.65 (5.75)	9.89 (6.11)	20.89 (630.73)	.052	.138	0.13	[−0.16, 1.68]
	Enhancement	12.99 (6.43)	11.85 (6.53)	22.89 (746.99)	.008	.027	0.18	[0.22, 2.07]		11.96 (6.34)	11.17 (6.32)	22.89 (615.26)	.056	.138	0.13	[−0.19, 1.77]
	Conformity	9.28 (5.20)	8.08 (4.83)	24.89 (727.63)	.001	.006	0.24	[0.47, 1.91]		8.53 (4.78)	7.89 (4.67)	24.89 (609.43)	.042	.138	0.14	[−0.09, 1.38]
	MCCQ-J
	Habit	2.92 (1.24)	3.00 (1.33)	26.89 (752.77)	.204	.251	−0.06	[−0.26, 0.11]		2.84 (1.27)	2.98 (1.34)	26.89 (629.63)	.073	.145	−0.11	[−0.35, 0.05]
	Alertness	2.67 (1.05)	2.51 (1.16)	28.89 (754.63)	.025	.058	0.14	[−0.00, 0.32]		2.58 (1.07)	2.48 (1.16)	28.89 (636.00)	.123	.207	0.09	[−0.07, 0.27]
	Mood	2.68 (1.26)	2.76 (1.36)	30.89 (753.56)	.213	.253	−0.06	[−0.26, 0.11]		2.60 (1.26)	2.73 (1.36)	30.89 (632.94)	.102	.182	−0.10	[−0.33, 0.07]
	Social	1.95 (1.02)	1.88 (1.01)	32.89 (743.61)	.167	.227	0.07	[−0.07, 0.22]		1.81 (0.96)	1.86 (0.99)	32.89 (623.48)	.259	.331	−0.05	[−0.20, 0.10]
	Taste	3.30 (1.29)	3.58 (1.36)	34.89 (751.62)	.002	.012	−0.21	[−0.47, −0.09]		3.25 (1.30)	3.59 (1.37)	34.89 (628.34)	.001	.007	−0.25	[−0.55, −0.13]
	Symptom Management	1.72 (0.98)	1.56 (0.92)	36.89 (730.62)	.012	.037	0.17	[0.02, 0.29]		1.61 (0.91)	1.56 (0.91)	36.89 (616.65)	.245	.327	0.05	[−0.09, 0.19]
	TIPI-J
	Extraversion	6.83 (2.82)	6.88 (2.98)	38.89 (751.89)	.403	.416	−0.02	[−0.47, 0.36]		6.59 (2.83)	6.76 (2.99)	38.89 (629.85)	.224	.312	−0.06	[−0.62, 0.28]
	Agreeableness	9.12 (2.52)	9.53 (2.59)	40.89 (748.70)	.013	.037	−0.16	[−0.78, −0.05]		9.17 (2.51)	9.49 (2.62)	40.89 (627.09)	.056	.138	−0.12	[−0.72, 0.08]
	Conscientiousness	7.44 (2.81)	7.82 (2.95)	42.89 (751.21)	.035	.070	−0.13	[−0.79, 0.03]		7.36 (2.84)	7.86 (2.98)	42.89 (628.18)	.014	.074	−0.17	[−0.95, −0.06]
	Neuroticism	8.29 (2.77)	9.10 (2.61)	44.89 (731.14)	p < .001	.000	−0.30	[−1.19, −0.42]		8.41 (2.80)	9.12 (2.62)	44.89 (595.94)	p < .001	.007	−0.26	[−1.13, −0.29]
	Openness	7.36 (2.65)	6.92 (2.86)	46.89 (753.65)	.015	.037	0.16	[0.04, 0.83]		7.12 (2.60)	6.79 (2.84)	46.89 (636.26)	.060	.138	0.12	[−0.09, 0.75]
	CERQ-short-RJ
	Self-blame	6.44 (1.80)	6.59 (1.94)	48.89 (753.55)	.127	.185	−0.08	[−0.42, 0.11]		6.43 (1.79)	6.58 (1.95)	48.89 (635.73)	.145	.232	−0.08	[−0.44, 0.13]
	Acceptance	6.61 (1.85)	6.83 (1.93)	50.89 (750.74)	.050	.089	−0.12	[−0.50, 0.04]		6.58 (1.87)	6.80 (1.93)	50.89 (624.17)	.072	.145	−0.12	[−0.51, 0.07]
	Rumination	6.31 (1.85)	6.95 (1.93)	52.89 (750.22)	p < .001	.000	−0.34	[−0.91, −0.37]		6.24 (1.85)	6.95 (1.95)	52.89 (628.39)	p < .001	.000	−0.37	[−1.00, −0.41]
	Positive refocusing	5.88 (1.87)	5.95 (2.18)	54.89 (754.08)	.320	.341	−0.03	[−0.36, 0.22]		5.78 (1.89)	5.83 (2.19)	54.89 (645.22)	.383	.417	−0.02	[−0.36, 0.27]
	Refocus on planning	6.53 (1.81)	6.88 (1.94)	56.89 (753.22)	.005	.022	−0.19	[−0.62, −0.09]		6.51 (1.80)	6.82 (1.97)	56.89 (636.30)	.017	.077	−0.17	[−0.60, −0.02]
	Positive reappraisal	5.87 (1.93)	5.84 (2.20)	58.89 (754.94)	.421	.421	0.01	[−0.27, 0.32]		5.81 (1.96)	5.76 (2.17)	58.89 (638.72)	.375	.417	0.02	[−0.27, 0.37]
	Putting into perspective	5.83 (1.80)	5.75 (1.91)	60.89 (752.26)	.275	.303	0.04	[−0.18, 0.35]		5.76 (1.79)	5.68 (1.91)	60.89 (631.54)	.273	.336	0.05	[−0.20, 0.37]
	Catastrophizing	6.09 (1.78)	6.44 (2.05)	62.89 (754.55)	.007	.026	−0.18	[−0.62, −0.07]		6.02 (1.73)	6.38 (2.07)	62.89 (648.17)	.007	.046	−0.19	[−0.66, −0.07]
	Other-blame	5.37 (1.83)	5.14 (1.93)	64.89 (751.68)	.044	.083	0.12	[−0.03, 0.50]		5.30 (1.83)	5.07 (1.90)	64.89 (626.26)	.058	.138	0.12	[−0.06, 0.52]
	Note. The analysis of “Self-perceived sensitivity/tolerance” was conducted excluding the following participant data.
	For alcoholic beverages: 40 participants in their 20s and 30s who never consumed alcoholic beverages.
	For caffeinated beverages: 8 participants in their 20s and 30s who never consumed caffeinated beverages.
	BH-FDR correction was applied separately within each dataset shown in this table, and bold indicates q < .05.

## Sheet: S4
	S4 Table. Pearson's correlation coefficients among age, the frequency of consuming alcoholic/caffeinated beverages, the DMQ-RJ subscales, and the MCCQ-J subscales.
			M (SD)	1	2	3	4	5	6	7	8	9	10	11	12	13	14	15	16	17	18	19
	1	Age	32.03 (5.18)	―
		Frequency of drinking alcoholic beverages
	2	Overall days	4.16 (7.55)	.11	―
	3	Solitary days	2.85 (6.53)	.13	.84	―
	4	With-others days	1.31 (4.06)	−.01	.50	−.04
		Frequency of drinking caffeinated beverages
	5	Overall days	17.61 (11.97)	.23	.23	.18	.15	―
	6	Solitary days	15.64 (12.02)	.22	.25	.22	.12	.90	―
	7	With-others days	1.96 (5.50)	.02	−.04	−.09	.06	.22	−.24	―
		Self-perceived sensitivity/tolerance to
	8	Alcoholic beverages	2.65 (1.16)	.01	.26	.19	.18	.00	−.02	.03	―
	9	Caffeinated beverages	3.31 (0.92)	−.02	.14	.09	.11	.21	.21	−.02	.26	―
		DMQ-RJ
	10	Social	11.72 (6.38)	.06	.28	.24	.13	.08	.10	−.04	.37	.19	―
	11	Coping	10.23 (5.96)	.06	.34	.31	.14	.10	.10	−.02	.29	.14	.63	―
	12	Enhancement	11.52 (6.33)	.08	.39	.33	.19	.14	.16	−.05	.38	.16	.77	.81	―
	13	Conformity	8.17 (4.72)	−.02	.16	.18	.02	.05	.08	−.05	.16	.04	.56	.56	.54	―
		MCCQ-J
	14	Habit	2.92 (1.31)	.21	.19	.15	.11	.57	.53	.09	.05	.27	.24	.24	.27	.13	―
	15	Alertness	2.53 (1.12)	.14	.18	.18	.05	.36	.36	−.01	.09	.21	.41	.46	.46	.31	.65	―
	16	Mood	2.68 (1.32)	.16	.17	.15	.08	.33	.34	−.03	.07	.24	.35	.39	.41	.24	.70	.81	―
	17	Social	1.84 (0.98)	.11	.22	.22	.05	.20	.18	.04	.14	.16	.46	.50	.44	.51	.45	.67	.56	―
	18	Taste	3.44 (1.35)	.10	.16	.13	.09	.43	.41	.03	.05	.23	.17	.17	.22	.05	.74	.53	.63	.32	―
	19	Symptom Management	1.58 (0.91)	.02	.12	.14	−.01	.20	.18	.05	.06	.11	.28	.38	.28	.39	.33	.56	.42	.68	.19	―
	Note. Participants in their 20s and 30s with AUDIT < 8.
	N = 652. Bold indicates results surviving BH-FDR correction within this table (q < .05).

## Sheet: S5
	S5 Table. Pearson's correlation coefficients among age, personality, and cognitive emotion regulation strategies.
			M (SD)	1	2	3	4	5	6	7	8	9	10	11	12	13	14	15
	1	Age	32.03 (5.18)	―
		TIPI-J
	2	Extraversion	6.69 (2.92)	.11	―
	3	Agreeableness	9.35 (2.57)	.03	.01	―
	4	Conscientiousness	7.64 (2.93)	.04	.28	.43	―
	5	Neuroticism	8.80 (2.72)	−.07	−.31	−.37	−.40	―
	6	Openness	6.93 (2.74)	−.01	.35	.14	.26	−.27	―
		CERQ-short-RJ
	7	Self-blame	6.51 (1.88)	.01	−.10	.09	.04	.11	−.11	―
	8	Acceptance	6.71 (1.90)	.04	−.04	.13	.03	.02	.01	.56	―
	9	Rumination	6.63 (1.94)	.01	−.12	−.01	−.04	.32	−.04	.51	.47	―
	10	Positive refocusing	5.81 (2.06)	−.02	.17	.19	.12	−.25	.21	.20	.29	.11	―
	11	Refocus on planning	6.68 (1.90)	.07	.11	.30	.25	−.12	.16	.38	.56	.42	.38	―
	12	Positive reappraisal	5.78 (2.08)	.01	.25	.26	.27	−.28	.31	.31	.46	.21	.56	.59	―
	13	Putting into perspective	5.71 (1.86)	.06	.09	.12	.06	−.10	.14	.36	.46	.26	.54	.40	.56	―
	14	Catastrophizing	6.22 (1.93)	.04	−.09	.00	.05	.20	.04	.50	.47	.72	.18	.46	.31	.31	―
	15	Other-blame	5.17 (1.87)	.08	.03	−.08	.03	−.03	.11	−.04	.12	.29	.31	.16	.20	.28	.35	―
	Note. Participants in their 20s and 30s with AUDIT < 8.
	N = 652. Bold indicates results surviving BH-FDR correction within this table (q < .05).

## Sheet: S6
	S6 Table. Exploratory factor analysis of the MCCQ-J.
	Original MCCQ Subscale	Item	Factor 1	Factor 2	Factor 3
	Social	19. …because it brings me together with other people	0.958	−0.125	−0.081
	Social	14. …because drinking coffee (or other caffeinated beverages) is a social event	0.920	−0.100	−0.057
	Social	10 …because drinking coffee (or other caffeinated beverages) is important in social situations	0.871	−0.106	0.007
	Social	7. …because everyone in my company drinks it	0.847	−0.021	−0.139
	Social	21. …because it feels good with a conversation in company	0.817	0.126	−0.056
	Symptom Management	23. …because it is good for my blood pressure	0.696	−0.109	0.112
	Social	15. …because it is a pleasant addition to a good conversation	0.655	0.324	−0.094
	Symptom Management	5. …because it reduces headaches	0.528	−0.142	0.143
	Alertness	22. …because I feel physically and mentally fitter	0.365	0.238	0.294
	Taste	3. …because I like its taste	−0.106	1.016	−0.232
	Taste	17. …because it is delicious	−0.144	0.990	−0.167
	Habit	8. …because it is an enjoyable habit	0.071	0.840	−0.077
	Alertness	13. …because I become refreshed	−0.123	0.729	0.240
	Habit	1. …because it is a ritual for me	−0.069	0.693	0.002
	Mood	6. ...because it improves my mood	0.108	0.582	0.196
	Mood	12. ...because my mood becomes better	0.043	0.559	0.330
	Alertness	11. …because it helps me stay awake	−0.080	−0.262	1.027
	Alertness	16. …because it helps me to wake up	−0.117	−0.102	0.990
	Alertness	4. …because it helps me to concentrate	−0.073	0.146	0.780
	Alertness	18. …because it stimulates me	0.197	0.027	0.633
	Alertness	2. …because it helps when I am tired	0.053	0.196	0.585
	Alertness	20. …because it invigorates me	0.223	0.291	0.427
	Alertness	9. …because it makes me feel that I am full of energy	0.363	0.162	0.408
	Note. Participants in their 20s and 30s who consumed caffeinated beverages at least one day in the past 30 days (N = 673).
	The highest factor scores which are above 0.40 are in bold.
	The second highest factor loadings indicating cross-loadings (i.e., loadings > 0.32 on a second factor or a difference < 0.30 from the highest loading) are marked in italics.

## Sheet: S7
	S7 Table. Partial correlations with gender, age, and the self-perceived sensitivity/tolerance to alcohol/caffeine as the control variables between the DMQ-RJ and MCCQ-J subscales
		DMQ-RJ
		Social	Coping	Enhancement	Conformity
	MCCQ-J
	Factor 1	.38	.49	.35	.54
	Factor 2	.25	.37	.39	.17
	Factor 3	.37	.48	.42	.30
	Note. Participants in their 20s and 30s with AUDIT < 8 who had consumed alcoholic and caffeinated beverages for at least one day each in the past 30 days.
	Factor 1, Factor 2, and Factor 3 scores were calculated as the mean of the items comprising each factor.
	N = 325. All coefficients were q < .05.

## Sheet: S8
	S8 Table. Partial correlations between personality traits/cognitive emotion regulation strategies and the motives for alcohol/caffeine consumption.
		TIPI-J						CERQ-short-RJ
		Extraversion	Agreeableness	Conscientiousness	Neuroticism	Openness		Self-blame	Acceptance	Rumination	Positive refocusing	Refocus on planning	Positive reappraisal	Putting into perspective	Catastrophizing	Other-blame
	DMQ-RJ
	Social	.21	.18	.13	−.12	.18		.15	.12	.23	.26	.23	.25	.25	.24	.20
	Coping	.06	.01	.03	.07	.07		.31	.20	.27	.21	.17	.18	.29	.32	.24
	Enhancement	.06	.09	.04	.01	.09		.29	.19	.27	.22	.20	.16	.29	.28	.16
	Conformity	.16	.02	.16	−.01	.28		.14	.05	.12	.20	.12	.25	.21	.20	.22
	MCCQ-J
	Habit	.00	.08	.08	−.01	.23		.12	.23	.24	.21	.22	.20	.15	.23	.16
	Alertness	.01	.07	.12	.04	.14		.34	.33	.36	.28	.34	.32	.31	.38	.23
	Mood	.08	.03	.04	.04	.12		.28	.28	.33	.24	.25	.24	.24	.31	.16
	Social	.20	.10	.16	−.13	.22		.25	.18	.22	.31	.26	.42	.33	.30	.33
	Taste	.00	.05	−.04	.06	.11		.18	.23	.21	.20	.20	.18	.18	.18	.14
	Symptom Management	.11	.02	.14	−.05	.16		.20	.13	.21	.23	.17	.28	.26	.24	.30
	Note. Participants in their 20s and 30s with AUDIT < 8 who had consumed alcoholic and caffeinated beverages for at least one day each in the past 30 days.
	Control variables were gender, age, and the self-perceived sensitivity/tolerance to alcohol/caffeine.
	N = 325. Bold indicates results surviving BH-FDR correction within this table (q < .05).

## Sheet: S9
	S9 Table. Partial correlations between the DMQ-RJ and MCCQ-J.
		DMQ-RJ
		Social	Coping	Enhancement	Conformity
	MCCQ-J
	Habit	.13	.20	.20	.07
	Alertness	.28	.39	.33	.20
	Mood	.19	.37	.35	.16
	Social	.28	.38	.26	.46
	Taste	.07	.13	.20	−.02
	Symptom Management	.08	.26	.06	.30
	Note. Participants in their 20s and 30s with AUDIT < 8 who had consumed alcoholic and caffeinated beverages for at least one day each in the past 30 days.
	Control variables were gender, age, the self-perceived sensitivity/tolerance to alcohol/caffeine, personality traits, and cognitive emotion regulation strategies.
	N = 325. Bold indicates results surviving BH-FDR correction within this table (q < .05).

## Sheet: S1F
	S1 Figure. Scree plot of the exploratory factor analysis for the MCCQ-J items.
